# Supplementary material for: Plasma-Engineered N-CoOx Nanowire Array as a Bifunctional Electrode for Supercapacitor and Electrocatalysis
Source: Nanomaterials (Basel). 2022 Aug 29;12(17):2984. doi: 10.3390/nano12172984 (PMC9457654; doi:10.3390/nano12172984)
Supplement: Supplementary file 1 [file nanomaterials-12-02984-s001.zip]

Archive with 1 entries (1 files):
- nanomaterials-1885055-supplementary.pdf
